# Supplementary material for: β1-Integrin-Mediated Uptake of Chondrocyte Extracellular Vesicles Regulates Chondrocyte Homeostasis
Source: Int J Mol Sci. 2024 Apr 26;25(9):4756. doi: 10.3390/ijms25094756 (PMC11083596; doi:10.3390/ijms25094756)
Supplement: Supplementary file 1 [file ijms-25-04756-s001.zip]

Archive with 1 entries (1 files):
- ijms-2919284-supplementary.pdf
